# Supplementary material for: Tissue pretreatment for LC–MS/MS analysis of PUFA and eicosanoid distribution in mouse brain and liver
Source: Anal Bioanal Chem. 2019 Dec 21;412(10):2211–23. doi: 10.1007/s00216-019-02170-w (PMC7118053; doi:10.1007/s00216-019-02170-w)
Supplement: Supplementary file 2 — (XLSX 16 kb) [file 216_2019_2170_MOESM2_ESM.xlsx]

## Sheet: Solvents
Table S2a: Solvent combinations, compositions and polarity for the extraction of PUFAs and eicosanoids.
Solvent combination			composition	polarity index pI *
1	n-hexane/iPrOH		60:40 v/v	1.62
2	n-hexane/iPrOH/MeOH		60:20:20 v/v/v	1.86
3	n-hexane/ethyl acetate		60:40 v/v	1.82
4	n-hexane/ethyl acetate/MeOH		60:20:20 v/v/v	1.96
5	MTBE/iPrOH		60:40 v/v	3.06
6	MTBE/iPrOH/MeOH		60:20:20 v/v/v	3.3
7	ethyl acetate/iPrOH		60:40 v/v	4.2
8	ethyl acetate/iPrOH/MeOH		60:20:20 v/v/v	4.44
9	two-step procedure	2-BuOH/MeOH	75:25 v/v	4.2
		n-hexane/ethyl acetate	75:25 v/v	1.18
10	CHCl3/MeOH		50:50 v/v	4.6

## Sheet: calculation polarity index
Table S2b: Polarity index of extraction solvents according to Snyder: pI=Σ(proportion*polarity)solvent
solvent mixture	solvent 1		solvent 2		solvent 3		polarity index pI mixture according to Snyder
	proportion	polarity	proportion	polarity	proportion	polarity
n-hexane/iPrOH (60:40 v/v)	0.60	0.1	0.40	3.9			1.62
n-hexane/iPrOH/MeOH (60:20:20 v/v/v)	0.60	0.1	0.20	3.9	0.20	5.1	1.86
n-hexane/ethyl acetate (60:40 v/v)	0.60	0.1	0.40	4.4			1.82
n-hexane/ethyl acetate/MeOH (60:20:20 v/v/v)	0.60	0.1	0.20	4.4	0.20	5.1	1.96
MTBE/iPrOH (60:40 v/v)	0.60	2.5	0.40	3.9			3.06
MTBE /iPrOH/MeOH (60:20:20 v/v)	0.60	2.5	0.20	3.9	0.20	5.1	3.30
ethyl acetate/iPrOH (60:40 v/v)	0.60	4.4	0.40	3.9			4.20
ethyl acetate/iPrOH/MeOH (60:20:20 v/v)	0.60	4.4	0.20	3.9	0.20	5.1	4.44
2-BuOH/MeOH (75:25 v/v)	0.75	3.9	0.25	5.1			4.20
n-hexane/ethyl acetate (75:25 v/v)	0.75	0.1	0.25	4.4			1.18
CHCl3/MeOH (50:50 v/v)	0.50	4.1	0.50	5.1			4.60
L.R. Snyder. Classification of the solvent properties of common liquids. J Chromatogr A. 1974;92(2):223–30.
