# Supplementary material for: Tissue pretreatment for LC–MS/MS analysis of PUFA and eicosanoid distribution in mouse brain and liver
Source: Anal Bioanal Chem. 2019 Dec 21;412(10):2211–23. doi: 10.1007/s00216-019-02170-w (PMC7118053; doi:10.1007/s00216-019-02170-w)
Supplement: Supplementary file 3 — (XLSX 17 kb) [file 216_2019_2170_MOESM3_ESM.xlsx]

## Sheet: hemoglobin
Table S3a: Quantitative data of the free hemoglobin in the PBS washing fractions.
Wash-step	free hemoglobin [µmol/L]
WS 1	24.58
WS 2	12.42
WS 3	8.09
WS 4	9.31
WS 5	6.76
WS 6	6.98
WS 7	4.42
WS 8	7.68
WS 9	6.64

## Sheet: ARA and eicosanoids
Table S3b: Peak areas of ARA and eicosanoids in the PBS washing fractions and the analyzed liver piece.
Wash-step	Peak Area (cps)
	PGF2α			8,9-DHET			13-HODE			15-HETE			15-oxo-ETE			ARA
WS 1	62994	±	80561.4	137009	±	2895.6	5.33782e+06	±	2.78425e+06	677818	±	336221	n.d.			1.28163e+07	±	6.18917e+06
WS 2	77339.4	±	97063.1	67627.1	±	13251	2.2342e+06	±	1.16164e+06	348105	±	208794	n.d.			8.36932e+06	±	1.88125e+06
WS 3	96133.6	±	118140	60042.8	±	12225	1.95596e+06	±	1.13054e+06	281706	±	183175	59435.7	±	31932.7	8.09145e+06	±	976485
WS 4	110332	±	124180	48080.8	±	22908.3	1.44465e+06	±	587247	189797	±	91754.3	36550.2	±	18278.8	6.2426e+06	±	735691
WS 5	127766	±	131263	57675.5	±	32044.1	1.42733e+06	±	597752	179677	±	77140.9	52924.8	±	24521.1	6.10581e+06	±	985939
WS 6	179251	±	168523	68683.3	±	34282.7	1.4347e+06	±	357963	179509	±	58872.3	85705.4	±	23079.3	6.90842e+06	±	1.56146e+06
Tissue (67.5 mg)	6.80727e+06	±	1.58129e+06	2.21241e+06	±	380551	5.57155e+07	±	1.10249e+07	7.16144e+06	±	572717	1.0022e+07	±	2.54792e+06	6.65482e+08	±	1.16775e+08
