# Supplementary material for: Tissue pretreatment for LC–MS/MS analysis of PUFA and eicosanoid distribution in mouse brain and liver
Source: Anal Bioanal Chem. 2019 Dec 21;412(10):2211–23. doi: 10.1007/s00216-019-02170-w (PMC7118053; doi:10.1007/s00216-019-02170-w)
Supplement: Supplementary file 4 — (XLSX 52 kb) [file 216_2019_2170_MOESM4_ESM.xlsx]

## Sheet: S5a_temperature
Table S5a: Relative comparison of PUFAs and eicosanoids in murine liver, extracted with n-hexane/iPrOH (60:40 v/v) at different temperatures. The extraction at 4°C was set at 100%. Students T-Test with *p≤0.05, **p≤0.01, ***p≤0.001, n.s. not significant, relative to the extraction at 4°C.
Analyt	% relative to extraction at 4°C (mean±SD)
	extraction at 4°C			extraction at 20°C				extraction at 37°C
EPA	100	±	7.74194	111.419	±	14.2444	n.s.	93.7419	±	6.12526	n.s.
α-/γ-LA	100	±	8.22148	110.99	±	17.7627	n.s.	100.084	±	5.61609	n.s.
DHA	100	±	6.92165	108.406	±	14.4155	n.s.	91.3943	±	7.82324	n.s.
ARA	100	±	1.86522	110.168	±	15.2649	n.s.	92.4188	±	5.5013	n.s.
LA	100	±	2.91439	102.004	±	13.6607	n.s.	84.5173	±	6.03448	*
DHGLA	100	±	10.1911	115.924	±	20.8791	n.s.	93.6306	±	6.12245	n.s.
Tetranor-PGEM/Tetranor-PGDM	100	±	12.1951	58.5366	±	16.6667	*	80.4878	±	75.7576	n.s.
6-keto-PGF1α	100	±	12.5	100	±	6.25	n.s.	100	±	6.25	n.s.
8-iso-PGF2α	100	±	7.01754	101.754	±	8.62069	n.s.	91.2281	±	17.3077	n.s.
11β-PGF2α	100	±	9.09091	102.273	±	6.66667	n.s.	106.818	±	12.766	n.s.
PGF2α	100	±	7.40741	103.704	±	10.7143	n.s.	96.2963	±	7.69231	n.s.
5,6-DHET	100	±	0	100	±	14.2857	n.s.	100	±	0	n.s.
11,12-DHET	100	±	8.69565	107.246	±	9.45946	n.s.	101.449	±	7.14286	n.s.
14,15-DHET	100	±	10.9091	106.818	±	8.93617	n.s.	94.5455	±	6.73077	n.s.
12-HHT	100	±	6.25	106.25	±	11.7647	n.s.	106.25	±	11.7647	n.s.
11-HEPE	100	±	11.7647	111.765	±	15.7895	n.s.	129.412	±	9.09091	*
12-HEPE	100	±	8.82353	108.824	±	10.8108	n.s.	126.471	±	9.30233	*
8-HETE	100	±	8.89488	113.747	±	11.1374	n.s.	103.504	±	3.38542	n.s.
11-HETE	100	±	8	96	±	8.33333	n.s.	96	±	4.16667	n.s.
12-HETE	100	±	8.03324	113.573	±	10	n.s.	103.878	±	5.86667	n.s.
15-HETE	100	±	14.2857	100	±	14.2857	n.s.	100	±	0	n.s.
9-HODE	100	±	3.44828	100	±	6.89655	n.s.	95.4023	±	4.81928	n.s.
13-HODE	100	±	4.44444	100	±	2.22222	n.s.	90	±	6.17284	*
15-oxo-ETE	100	±	18.3099	57.7465	±	21.9512	*	25.3521	±	5.55556	***

## Sheet: S5b_cycles + duration
Table S5b: Relative comparison of PUFAs and eicosanoids in murine liver, extracted with n-hexane/iPrOH (60:40 v/v) at numbers of extraction cycles and duration. The one cycle extraction for one hour was set at 100%. Students T-Test with *p≤0.05, **p≤0.01, ***p≤0.001, n.s. not significant, relative to one cycle extraction for one hour.
Analyt	% relative to extraction for 1 hour, 1 cycle (mean±SD)
	extraction for 1 hour 1 cycle			extraction for 1 hour 2 repetitive cycles				extraction for 1 hour 3 repetitive cycles				extraction for 24 hour 1 cycle
EPA	100	±	4.39479	98.6012	±	3.69237	n.s.	103.239	±	7.34527	n.s.	101.722	±	7.12097	n.s.
α-/γ-LA	100	±	2.77511	103.94	±	4.92181	n.s.	101.325	±	9.19367	n.s.	104.942	±	9.16433	n.s.
DHA	100	±	3.05626	100.562	±	1.81251	n.s.	110.343	±	4.74554	n.s.	102.669	±	5.03516	n.s.
ARA	100	±	2.9067	99.4239	±	4.22653	n.s.	107.464	±	7.41807	n.s.	106.206	±	4.78238	n.s.
LA	100	±	2.1087	99.7114	±	2.50707	n.s.	108.341	±	6.33922	n.s.	106.287	±	4.20252	n.s.
DHGLA	100	±	1.75655	91.2779	±	7.78428	n.s.	99.849	±	8.14301	n.s.	99.7897	±	4.73917	n.s.
Tetranor-PGEM/Tetranor-PGDM	100	±	4.46297	267.241	±	5.52941	***	435.792	±	7.18292	**	243.737	±	40.7123	n.s.
6-keto-PGF1α	100	±	11.5693	151.179	±	11.741	*	140.68	±	18.8153	n.s.	83.2914	±	30.9392	n.s.
8-iso-PGF2α	100	±	11.9587	101.51	±	7.33411	n.s.	75.9371	±	20.9255	n.s.	83.4206	±	16.5707	n.s.
TxB2	100	±	12.8358	112.832	±	12.9284	n.s.	124.86	±	19.0547	n.s.	121.445	±	10.8769	n.s.
11β-PGF2α	100	±	8.55598	104.624	±	12.4854	n.s.	108.976	±	12.8994	n.s.	95.0813	±	10.8691	n.s.
PGE3	100	±	13.0582	102.499	±	8.02563	n.s.	121.386	±	15.8304	n.s.	121.308	±	17.2965	n.s.
PGF2α	100	±	5.68155	95.4586	±	2.24187	n.s.	91.5662	±	8.54086	n.s.	100.549	±	12.9411	n.s.
8-iso-15-keto-PGF2α	100	±	5.58771	n.d.				n.d.				192.027	±	0
PGD3	100	±	1.71416	87.6484	±	4.66787	*	109.225	±	15.084	n.s.	103.197	±	23.4583	n.s.
15-keto PGF2α/8-iso PGE2/PGE2	100	±	12.3142	83.2705	±	14.3435		n.d.				125.546	±	0
8-iso PGE2/PGE2	100	±	7.69889	86.8453	±	5.29618	n.s.	n.d.				n.d.
11β-PGE2	100	±	4.2812	81.5414	±	13.4265	n.s.	72.0862	±	53.4733	n.s.	94.4567	±	27.255	n.s.
5,6-DHET	100	±	5.10032	137.013	±	15.5037	n.s.	141.959	±	25.7302	n.s.	123.228	±	7.0047	*
8,9-DHET	100	±	6.30453	100.335	±	4.81445	n.s.	102.908	±	10.6934	n.s.	108.381	±	11.5034	n.s.
11,12-DHET	100	±	3.66615	98.2478	±	5.15875	n.s.	99.1029	±	9.65768	n.s.	103.354	±	10.273	n.s.
14,15-DHET	100	±	4.6574	96.7558	±	5.71201	n.s.	98.1884	±	8.9341	n.s.	105.975	±	10.1041	n.s.
12-HHT	100	±	4.37323	89.648	±	9.60965	n.s.	86.8731	±	7.65447	n.s.	92.9169	±	13.8706	n.s.
11-HEPE	100	±	4.99641	111.644	±	7.57593	n.s.	113.6	±	13.4727	n.s.	114.12	±	9.993	n.s.
12-HEPE	100	±	7.3952	107.85	±	6.92777	n.s.	109.261	±	12.9212	n.s.	114.633	±	7.85797	n.s.
5-HETE	100	±	8.35981	208.672	±	5.07516	***	215.063	±	28.3575	n.s.	94.5066	±	14.0261	n.s.
8-HETE	100	±	7.00288	104.966	±	5.83167	n.s.	101.176	±	9.7177	n.s.	111.701	±	11.4616	n.s.
9-HETE	100	±	0.679128	103.732	±	8.007	n.s.	99.1786	±	15.4513	n.s.	108.467	±	12.38	n.s.
11-HETE	100	±	4.61277	114.229	±	7.94222	n.s.	109.007	±	12.3987	n.s.	105.166	±	12.7211	n.s.
12-HETE	100	±	7.87982	105.051	±	7.63602	n.s.	99.1812	±	11.2023	n.s.	109.836	±	10.367	n.s.
15-HETE	100	±	8.20516	124.104	±	5.79416	*	116.926	±	9.82047	n.s.	103.71	±	13.1896	n.s.
16-HETE	100	±	7.74096	114.764	±	5.99317	n.s.	117.318	±	10.6683	n.s.	111.096	±	7.6202	n.s.
17-HETE	100	±	7.47321	112.781	±	10.9221	n.s.	116.51	±	14.103	n.s.	116.225	±	9.48272	n.s.
19-HETE	100	±	16.8685	94.1905	±	16.5758	n.s.	107.436	±	16.6748	n.s.	88.5747	±	11.1734	n.s.
20-HETE	100	±	14.2126	76.5222	±	8.34389	n.s.	58.6912	±	11.9867	*	98.0234	±	19.9696	n.s.
9-HODE	100	±	7.26721	107.484	±	7.87721	n.s.	107.817	±	11.7298	n.s.	106.329	±	10.224	n.s.
13-HODE	100	±	10.3239	107.983	±	9.973	n.s.	110.18	±	12.0073	n.s.	103.579	±	9.36734	n.s.
12-oxo-ETE	100	±	17.738	165.669	±	6.28917	*	205.287	±	1.95321	***	146.883	±	3.16488	*
15-oxo-ETE	100	±	12.5606	213.429	±	8.14443	**	231.618	±	5.56711	***	124.15	±	7.17693	n.s.
5,6-EET	100	±	11.8662	171.834	±	18.1045	*	211.357	±	16.4571	*	111.752	±	25.9085	n.s.
8,9-EET	100	±	19.3648	206.903	±	15.6179	*	220.44	±	4.03904	***	63.9613	±	35.1179	n.s.
11,12-EET	100	±	11.4779	255.717	±	12.7146	**	258.348	±	8.3927	***	67.0595	±	27.5425	n.s.
14,15-EET	100	±	8.32198	258.865	±	20.8044	*	277.296	±	10.9171	***	66.2807	±	29.1281	n.s.

## Sheet: S5c_additives
Table S5c: Relative comparison of PUFAs and eicosanoids in murine liver, extracted with n-hexane/iPrOH (60:40 v/v) and different additives. The extraction without additives was set at 100%. Students T-Test with *p≤0.05, **p≤0.01, ***p≤0.001, n.s. not significant, relative to n-hexane/iPrOH (60:40 v/v) without additives.
Analyte	% relative to n-hexane/iPrOH 60:40 v/v (mean±SD)
	n-hexane/iPrOH 60:40 v/v without additives			n-hexane/iPrOH 60:40 v/v + 50 µg/mL BHT				n-hexane/iPrOH 60:40 v/v + 100 µM EDTA				n-hexane/iPrOH 60:40 v/v + 0.01 % FA				n-hexane/iPrOH 60:40 v/v + 0.1 % FA				n-hexane/iPrOH 60:40 v/v + 1 % FA				CHCl3/MeOH 50:50 v/v without additives
EPA	100	±	21.2449	86.4508	±	22.8367	n.s.	101.391	±	18.9968	n.s.	87.3339	±	21.8546	n.s.	101.913	±	22.075	n.s.	87.8195	±	22.493	n.s.	53.811	±	25.4666
α-/γ-LA	100	±	18.4817	87.7979	±	23.0578	n.s.	99.6314	±	18.938	n.s.	88.6811	±	23.945	n.s.	101.475	±	19.213	n.s.	64.6443	±	51.9661	n.s.	25.4633	±	29.2354
DHA	100	±	8.5403	86.381	±	13.5575	n.s.	100.444	±	8.4146	n.s.	86.7396	±	15.6917	n.s.	104.833	±	13.1335	n.s.	86.7141	±	16.7617	n.s.	59.1919	±	19.3859
ARA	100	±	2.26496	91.1211	±	6.00111	n.s.	103.459	±	3.79946	n.s.	87.9157	±	11.6234	n.s.	103.321	±	2.54971	n.s.	94.7425	±	5.68458	n.s.	92.1332	±	11.4054
LA	100	±	5.55933	91.1434	±	9.82847	n.s.	99.655	±	10.3849	n.s.	90.0704	±	13.6734	n.s.	99.9479	±	8.30854	n.s.	95.0223	±	12.5116	n.s.	72.8922	±	16.9426
DHGLA	100	±	10.9136	87.0306	±	15.6122	n.s.	101.1	±	14.1034	n.s.	86.4689	±	18.9283	n.s.	98.6633	±	14.4261	n.s.	87.9689	±	17.8435	n.s.	66.0794	±	23.5702
Tetranor-PGEM/Tetranor-PGDM	100	±	7.28749	89.7589	±	1.43188	n.s.	61.9509	±	6.37939	n.s.	58.0271	±	1.14063	n.s.	60.6809	±	3.45986	n.s.	54.7192	±	7.03244	n.s.	50.269	±	10.0398
TxB2	100	±	37.742	85.7336	±	21.6315	n.s.	111.461	±	33.1872	n.s.	87.8547	±	23.7672	n.s.	106.458	±	25.0544	n.s.	88.7491	±	23.9604	n.s.	224.278	±	9.50877
PGE1	100	±	22.1211	92.7978	±	25.0546	n.s.	104.715	±	11.7017	n.s.	83.0971	±	14.708	n.s.	106.605	±	16.8278	n.s.	108.754	±	17.2401	n.s.	81.775	±	23.5743
8-iso PGE2/PGE2	100	±	26.2737	90.0402	±	28.8669	n.s.	113.032	±	24.3997	n.s.	78.6511	±	29.463	n.s.	125.956	±	20.9718	n.s.	123.927	±	22.15	n.s.	81.2887	±	17.8802
15-keto PGF2α/8-iso PGE2/PGE2	100	±	22.0965	82.2883	±	36.2084	n.s.	124.739	±	30.8726	n.s.	85.4417	±	12.7168	n.s.	120.997	±	29.2566	n.s.	108.538	±	21.3859	n.s.	126.99	±	12.5989
11β-PGE2	100	±	26.5543	87.2964	±	20.7593	n.s.	113.357	±	20.9969	n.s.	79.8479	±	18.2306	n.s.	111.686	±	26.5808	n.s.	124.417	±	23.1936	n.s.	n.d.
15-keto PGE2/8-iso-15-keto PGE2	100	±	46.2696	71.113	±	24.2612	n.s.	100.257	±	34.6617	n.s.	115.827	±	10.5775	n.s.	354.5	±	37.1952	n.s.	806.076	±	7.28665	***	n.d.
PGD1	100	±	25.382	72.1818	±	33.1902	n.s.	117.617	±	15.8827	n.s.	96.6345	±	10.534	n.s.	123.306	±	28.3264	n.s.	80.3687	±	16.2089	n.s.	n.d.
PGD2	100	±	43.9886	82.1561	±	24.8585	n.s.	110.262	±	28.5526	n.s.	78.9662	±	27.2264	n.s.	109.293	±	30.2028	n.s.	94.237	±	28.0002	n.s.	100.738	±	16.0247
6-keto-PGF1α	100	±	41.1787	89.1623	±	24.2523	n.s.	106.703	±	26.6675	n.s.	78.8232	±	15.1078	n.s.	85.4059	±	21.4869	n.s.	52.1339	±	25.9591	n.s.	102.347	±	15.279
PGF2α	100	±	34.5499	78.8309	±	17.6485	n.s.	115.372	±	33.2507	n.s.	88.391	±	25.5954	n.s.	105.606	±	24.699	n.s.	95.9556	±	26.0283	n.s.	114.465	±	19.1771
15-deoxy-D12,14-PGJ2	100	±	12.0363	109.623	±	7.05447	n.s.	116.37	±	4.6338	n.s.	94.1451	±	6.17298	n.s.	94.1498	±	1.85751	n.s.	68.434	±	6.44297	*	n.d.
5,6-LXA4	100	±	30.1108	74.2406	±	23.162	n.s.	103.354	±	24.2423	n.s.	75.0093	±	24.0306	n.s.	147.395	±	24.7882	n.s.	258.275	±	16.6752	*	123.075	±	45.0644
5,6-DHET	100	±	13.5438	84.2091	±	10.6688	n.s.	103.346	±	6.99569	n.s.	83.6123	±	8.32888	n.s.	99.0125	±	1.789	n.s.	91.7791	±	11.2506	n.s.	99.3088	±	18.3075
8,9-DHET	100	±	17.8021	83.0307	±	17.8209	n.s.	105.136	±	9.45157	n.s.	77.6514	±	11.0514	n.s.	98.6751	±	11.2473	n.s.	99.4018	±	6.46878	n.s.	107.356	±	8.94511
11,12-DHET	100	±	20.9667	86.1107	±	17.0373	n.s.	108.701	±	15.5019	n.s.	87.1446	±	13.5323	n.s.	104.755	±	11.7567	n.s.	95.8193	±	13.3656	n.s.	98.6012	±	10.8423
14,15-DHET	100	±	18.8581	87.9054	±	16.4023	n.s.	109.052	±	15.3826	n.s.	88.9688	±	15.6555	n.s.	107.366	±	12.6293	n.s.	96.8499	±	13.7775	n.s.	103.683	±	10.9848
12-HHT	100	±	24.5913	82.8878	±	17.8425	n.s.	110.837	±	24.5394	n.s.	77.3597	±	18.9053	n.s.	103.939	±	25.1588	n.s.	96.6099	±	16.4308	n.s.	65.3712	±	13.5228
5-HEPE	100	±	3.56195	85.017	±	19.7028	n.s.	99.1792	±	7.92166	n.s.	85.6157	±	7.92616	n.s.	100.336	±	12.7344	n.s.	187.703	±	14.1303	*	99.964	±	27.7761
12-HEPE	100	±	32.7414	81.6284	±	29.9129	n.s.	109.011	±	35.2848	n.s.	76.1401	±	31.2055	n.s.	101.704	±	31.0271	n.s.	82.3679	±	28.5632	n.s.	86.4492	±	27.3244
5-HETE	100	±	20.8441	73.4771	±	20.1413	n.s.	102.072	±	21.1825	n.s.	78.5506	±	17.8063	n.s.	107.607	±	15.9554	n.s.	169.53	±	13.97	*	82.1849	±	22.8141
9-HETE	100	±	11.2507	83.0133	±	14.6791	n.s.	108.208	±	16.4253	n.s.	84.9611	±	16.5492	n.s.	108.599	±	10.4597	n.s.	158.764	±	9.99646	*	92.3385	±	15.482
11-HETE	100	±	24.3799	87.1837	±	20.9689	n.s.	109.839	±	22.2109	n.s.	80.0434	±	17.3268	n.s.	106.452	±	20.08	n.s.	112.731	±	12.3162	n.s.	94.5613	±	18.3342
12-HETE	100	±	37.0668	77.8977	±	31.9978	n.s.	102.371	±	36.4041	n.s.	77.1394	±	29.6836	n.s.	99.9072	±	34.4396	n.s.	85.0377	±	30.3393	n.s.	98.7231	±	25.2859
Tetranor-12-HETE	100	±	10.7059	82.4948	±	17.849	n.s.	87.6674	±	11.3317	n.s.	78.3873	±	8.77757	n.s.	113.683	±	14.2264	n.s.	138.52	±	17.0667	n.s.	84.8903	±	0
15-HETE	100	±	27.4772	81.1902	±	27.0843	n.s.	107.615	±	27.337	n.s.	80.0568	±	25.5349	n.s.	109.238	±	24.7558	n.s.	124.853	±	16.2353	n.s.	105.224	±	26.6311
16-HETE	100	±	30.3916	83.5559	±	22.2618	n.s.	108.698	±	26.8982	n.s.	80.6936	±	31.2501	n.s.	110.839	±	26.5677	n.s.	116.377	±	21.8143	n.s.	94.8585	±	21.2865
17-HETE	100	±	4.79471	94.7289	±	9.59341	n.s.	119.709	±	6.23552	n.s.	90.0087	±	14.1862	n.s.	103.294	±	5.25377	n.s.	105.212	±	3.37922	n.s.	85.147	±	17.1351
18-HETE	100	±	4.74947	88.3633	±	11.5914	n.s.	108.384	±	9.51639	n.s.	85.0292	±	12.4743	n.s.	106.069	±	7.99005	n.s.	92.8243	±	9.63606	n.s.	113.969	±	16.6266
5,15-DiHETE	100	±	43.6717	170.744	±	74.5711	n.s.	149.534	±	31.9534	n.s.	60.9716	±	61.3426	n.s.	114.886	±	38.6229	n.s.	217.096	±	29.2913	*	n.d.
9-HODE	100	±	9.81675	86.7755	±	18.8872	n.s.	105.336	±	10.2078	n.s.	89.3496	±	12.2712	n.s.	103.958	±	6.84434	n.s.	128.518	±	9.90511	n.s.	89.0442	±	17.6829
13-HODE	100	±	8.80473	83.9152	±	20.6896	n.s.	103.093	±	15.253	n.s.	85.4297	±	11.5234	n.s.	105.72	±	8.50277	n.s.	132.821	±	9.03565	n.s.	103.52	±	15.8812
5-oxo-ETE	100	±	12.1398	77.8486	±	6.87034	n.s.	118.822	±	4.40983	*	100.074	±	11.4155	n.s.	222.291	±	30.202	n.s.	698.852	±	6.57709	***	146.322	±	31.1917
12-oxo-ETE	100	±	16.516	67.9753	±	11.5412	n.s.	94.9468	±	19.854	n.s.	78.8596	±	6.71237	n.s.	186.415	±	29.2895	n.s.	352.997	±	12.3477	**	63.0127	±	42.6797
15-oxo-ETE	100	±	20.2519	40.5152	±	22.6172	*	73.0303	±	15.9537	n.s.	105.455	±	10.4098	n.s.	274.503	±	24.2562	*	523.539	±	23.4813	*	245.444	±	64.9428
5,6-EET	100	±	17.7357	45.4896	±	42.2499	*	88.1577	±	45.3547	n.s.	110.311	±	15.5069	n.s.	220.136	±	22.4618	*	563.557	±	17.5576	**	n.d.
8,9-EET	100	±	12.895	57.1697	±	19.4163	*	82.2363	±	4.47238	n.s.	80.1043	±	20.0303	n.s.	193.844	±	13.3869	*	521.035	±	11.3782	***	87.5712	±	50.6581
11,12-EET	100	±	3.40622	57.12	±	22.8738	*	77.9717	±	14.4236	n.s.	79.39	±	16.5113	n.s.	126.923	±	34.3201	n.s.	402.287	±	12.7408	*	59.1584	±	35.623
14,15-EET	100	±	13.8244	64.01	±	16.1694	n.s.	81.0434	±	8.31737	n.s.	78.0063	±	21.5881	n.s.	114.798	±	16.6694	n.s.	247.596	±	13.6751	**	50.4711	±	27.4424
5-HpETE	100	±	13.6619	52.3106	±	10.7862	*	73.4448	±	9.92107	n.s.	101.315	±	24.3893	n.s.	275.064	±	22.3683	*	549.962	±	6.2794	***	152.951	±	124.249
12-HpETE	100	±	6.59521	63.783	±	23.5925	n.s.	73.7752	±	13.1779	n.s.	89.5447	±	22.3569	n.s.	203.39	±	12.2891	**	522.794	±	20.0986	**	259.005	±	0
15-HpETE	100	±	12.0926	44.5696	±	11.1308	**	74.7069	±	8.82677	n.s.	93.9988	±	18.5533	n.s.	271.501	±	16.243	*	568.972	±	9.52434	**	404.572	±	0

## Sheet: S5d_tissue amount
Table S5d: Comparison of PUFAs and eicosanoids in murine liver, different tissue amounts were extracted with n-hexane/iPrOH (60:40 v/v).
Analyte	Area-ratio of analyte to internal standard for 1 mg, 3 mg, 5 mg extracted liver (mean±SD)
	1 mg			3 mg			5 mg
EPA	15.074	±	0.752991	42.6337	±	3.23345	65.6705	±	2.51583
α-/γ-LA	11.9283	±	1.21233	36.4133	±	2.77744	59.6109	±	3.74807
DHA	82.2615	±	4.0249	237.582	±	11.4004	397.381	±	28.4391
ARA	50.9099	±	2.34601	133.868	±	12.2132	207.531	±	10.4202
LA	12.5307	±	0.449208	31.2345	±	2.53106	44.2205	±	1.67449
DHGLA	29.9224	±	2.05603	103.273	±	9.12296	167.834	±	7.47691
Tetranor-PGEM/Tetranor-PGDM	0.200387	±	0.0308448	0.276821	±	0.00782619	0.371527	±	0.0047261
6-keto-PGF1α	0.393017	±	0.0225893	1.57288	±	0.39962	3.31391	±	0.893527
8-iso-PGF2α	0.641983	±	0.0966482	1.75251	±	0.252559	4.97471	±	1.07485
TxB2	0.85885	±	0.106173	3.11281	±	0.592613	4.70674	±	0.240829
11β-PGF2α	0.511327	±	0.0355121	1.35074	±	0.336504	2.47195	±	0.163611
PGE3	0.316133	±	0.0342512	1.07116	±	0.149196	2.36583	±	0.357279
PGF2α	0.48379	±	0.0226293	1.41465	±	0.150675	2.3167	±	0.309636
8-iso-15-keto-PGF2α	0.166366	±	0.00856783	0.649684	±	0.217375	2.04248	±	0.359229
PGD3	0.971989	±	0.0462724	3.09983	±	0.208736	6.76315	±	1.71446
15-keto PGF2α/8-iso PGE2/PGE2	0.0606936	±	0.00509846	0.206104	±	0.0236717	0.255567	±	0.181379
8-iso PGE2/PGE2	0.113965	±	0	0.313821	±	0.0174903	0.627009	±	0.0650746
PGE1	n.d.			0.0593147	±	0.0109111	0.123457	±	0.0299094
11β-PGE2	0.128588	±	0.0134562	0.367096	±	0.0477382	0.634468	±	0.0632573
PGD1	n.d.			0.5667	±	0.0457904	1.06966	±	0.0871222
11β-13,14-dihydro-15-keto-PGF2α	n.d.			0.129411	±	0.0273372	0.277024	±	0.00459849
LTD4	0.115589	±	0	0.932127	±	0.165709	1.72209	±	0.399836
13,14-dihydro-15-keto-PGD2	0.00876341	±	0.00529211	0.942546	±	0.187244	2.33103	±	0.757906
15-deoxy-D12,14-PGJ2	n.d.			0.278324	±	0.0557108	0.797308	±	0.118423
5,6-DHET	0.208532	±	0.0180815	0.53799	±	0.0360354	0.904017	±	0.138592
8,9-DHET	0.210073	±	0.00843221	0.631134	±	0.0482988	0.986398	±	0.0935834
11,12-DHET	1.63168	±	0.0201454	4.50264	±	0.307329	7.26601	±	0.623907
14,15-DHET	3.66931	±	0.121944	10.2977	±	0.78625	17.3242	±	1.75178
12-HHT	1.08441	±	0.0653943	3.27363	±	0.205649	5.52343	±	0.401946
11-HEPE	0.443722	±	0.031561	1.33769	±	0.090428	2.38491	±	0.258142
12-HEPE	0.85946	±	0.0649725	2.53092	±	0.157172	4.41202	±	0.442613
5-HETE	0.0985946	±	0.0075047	0.223927	±	0.00831437	0.475074	±	0.114138
8-HETE	1.35338	±	0.0495889	5.01826	±	0.43355	12.6862	±	2.06034
9-HETE	0.216472	±	0.000963555	0.813095	±	0.0728967	2.12594	±	0.390921
11-HETE	1.02318	±	0.0851108	2.86671	±	0.153525	4.81429	±	0.382315
12-HETE	1.30107	±	0.0407406	4.89054	±	0.37228	12.3505	±	2.13707
15-HETE	0.244579	±	0.0223849	0.830541	±	0.0685718	1.38624	±	0.0786289
16-HETE	0.0630223	±	0.00517237	0.181561	±	0.0101536	0.316462	±	0.0219607
17-HETE	0.0499542	±	0.00106435	0.151708	±	0.014588	0.253148	±	0.0312392
19-HETE	0.0665938	±	0.0136152	0.239217	±	0.0231576	0.377764	±	0.0248117
20-HETE	0.0272585	±	0.0060126	0.10469	±	0.00630503	0.174161	±	0.00748905
9-HODE	1.88017	±	0.092495	5.98997	±	0.26275	11.7116	±	0.996775
13-HODE	1.9661	±	0.288067	5.0143	±	0.123723	8.88204	±	0.681941
12-oxo-ETE	0.363923	±	0.0509809	1.17316	±	0.0792524	1.78684	±	0.144312
15-oxo-ETE	n.d.			2.21868	±	0.350659	4.23723	±	0.444449
5,6-EET	0.0102724	±	0.000141358	0.030221	±	0.00482166	0.0262753	±	0.00407499
8,9-EET	0.0295767	±	0.000793651	0.085238	±	0.00717253	0.0880403	±	0.0139911
11,12-EET	0.0432115	±	0.00719138	0.112655	±	0.00730917	0.137452	±	0.0263989
14,15-EET	0.0447091	±	0.00296859	0.110295	±	0.01133	0.118851	±	0.0161944
