# Supplementary material for: Tissue pretreatment for LC–MS/MS analysis of PUFA and eicosanoid distribution in mouse brain and liver
Source: Anal Bioanal Chem. 2019 Dec 21;412(10):2211–23. doi: 10.1007/s00216-019-02170-w (PMC7118053; doi:10.1007/s00216-019-02170-w)
Supplement: Supplementary file 5 — (XLSX 19 kb) [file 216_2019_2170_MOESM5_ESM.xlsx]

## Sheet: distribution liver
Table S6: Distribution of PUFAs and eicosanoids in murine liver.
Analyte		Area-ratio of analyte to internal standard for 8 different extracted liver sections (mean±SD)																								coefficient of variation [%]
		section 1			section 2			section 3			section 4			section 5			section 6			section 7			section 8
PUFAs	LA	20.4347	±	1.01798	22.9071	±	0.958424	17.1546	±	1.58154	18.5245	±	2.46043	26.001	±	0.803708	23.1644	±	0.523635	19.7862	±	1.25753	17.6674	±	1.56357	13.9196
	EPA	13.7036	±	1.53903	15.4286	±	0.559937	12.1725	±	0.509159	12.1907	±	1.03916	17.5748	±	0.466782	16.4819	±	0.692652	13.6036	±	0.365851	12.4757	±	1.17265	13.5946
	DHA	130.148	±	9.72799	139.76	±	7.73386	114.244	±	2.95338	119.031	±	7.93909	153.596	±	9.39544	157.636	±	8.09483	128.423	±	1.50577	112.555	±	10.0465	12.1683
	ARA	68.1727	±	3.28328	70.0979	±	3.33057	58.8056	±	3.66804	61.8447	±	7.72229	77.1104	±	2.32904	74.4205	±	3.01885	63.9258	±	1.36403	62.3575	±	5.43654	9.01899
	DHGLA	3.03563	±	0.323422	3.0691	±	0.191593	2.43911	±	0.194426	2.57543	±	0.326287	3.60895	±	0.0681888	3.32971	±	0.0203117	2.76024	±	0.0586739	2.55635	±	0.290429	13.1769
	α-/γ-LA	8.8862	±	0.578177	9.89386	±	0.495496	9.11969	±	0.569671	8.02049	±	1.51852	11.328	±	1.23816	10.9931	±	0.731124	10.4077	±	0.48145	8.87649	±	0.871552	11.1608
Eicosanoids	LA-derived metabolites
	9-HODE	3.22161	±	0.606744	3.36918	±	0.031534	3.23524	±	0.0457276	2.96576	±	0.28316	3.17837	±	0.339056	3.53948	±	0.191385	4.12209	±	0.0261937	2.67483	±	0.169663	12.0908
	13-HODE	3.07813	±	0.593313	3.25327	±	0.0188358	3.39913	±	0.0563415	2.8624	±	0.270971	3.04647	±	0.305575	3.53968	±	0.261484	3.7344	±	0.0764239	2.64226	±	0.275803	10.5386
	EPA-derived metabolites
	12-HEPE	0.740026	±	0.169254	0.65615	±	0.0190883	0.924214	±	0.0628966	0.679376	±	0.0765085	0.370389	±	0.0326737	0.545815	±	0.0123043	0.793434	±	0.0182359	0.525744	±	0.0542539	24.7051
	ARA-derived metabolites
	12-HHT	1.01344	±	0.342953	0.957014	±	0.00309195	0.972461	±	0.105028	0.933859	±	0.122318	0.822089	±	0.129143	1.00739	±	0.0369413	1.43167	±	0.0273454	0.869604	±	0.110781	17.3834
	5-HETE	0.14087	±	0.035027	0.136085	±	0.0128944	0.19432	±	0.0125259	0.12355	±	0.0145766	0.179925	±	0.0468	0.206189	±	0.0038288	0.165461	±	0.0238978	0.215287	±	0.0404328	18.8405
	8-HETE	14.921	±	2.07606	12.9409	±	0.287541	21.0579	±	1.25885	12.9485	±	1.47509	7.44924	±	0.82645	10.6195	±	0.814596	14.5201	±	0.311308	9.32354	±	0.761736	29.9699
	11-HETE	1.0704	±	0.211918	1.01469	±	0.00402612	1.14976	±	0.0389799	1.06527	±	0.0710054	1.06833	±	0.139422	1.23959	±	0.0612289	1.30925	±	0.0140443	0.969349	±	0.0857852	9.66657
	12-HETE	14.4053	±	1.99723	12.4262	±	0.346902	19.9346	±	1.10127	12.1459	±	1.31128	7.11615	±	0.75715	10.0946	±	0.81941	13.9719	±	0.170226	8.75631	±	0.744165	29.9854
	15-HETE	0.2921	±	0.0645161	0.289329	±	0.00454193	0.350146	±	0.00621717	0.29716	±	0.0364813	0.285214	±	0.0469879	0.363785	±	0.0154173	0.370925	±	0.0252443	0.312896	±	0.0328626	10.4287
	18-HETE	0.0299706	±	0.00891888	0.0290424	±	0.0015668	0.0334445	±	0.00367893	0.0392056	±	0.00845416	0.0396918	±	0.00419094	0.0386481	±	0.000697466	0.0251393	±	0.000460544	0.0359453	±	0.00392464	14.9173
	8,9-DHET	0.131283	±	0.0244364	0.156819	±	0.00955627	0.140402	±	0.0087845	0.144738	±	0.00486144	0.17659	±	0.0166983	0.159417	±	0.00819742	0.122134	±	0.00104054	0.141699	±	0.00420924	10.9624
	11,12-DHET	1.50799	±	0.46341	1.87048	±	0.0785812	1.71846	±	0.18579	1.80999	±	0.162038	2.14562	±	0.292855	1.97472	±	0.169296	1.29055	±	0.0342115	1.73502	±	0.108057	14.1701
	11,12-EET	0.0199893	±	0.00593336	0.0198033	±	0.00701132	0.021951	±	0.00146496	0.0138023	±	0.00631635	0.011999	±	0.00581732	0.0173441	±	0.00134698	0.0264155	±	0.0132615	0.0252535	±	0.00668991	24.279
	5-HpETE	0.0884006	±	0.0177098	0.0789921	±	0.000121067	0.0450018	±	0.00875976	0.0471532	±	0.0329066	0.029696	±	0.00377274	0.0685866	±	0.0104827	0.135659	±	0.0461548	0.0594641	±	0.0237573	44.618
	12-oxo-ETE	2.7787	±	0.901434	2.49525	±	0.0714642	1.81409	±	0.23885	1.33679	±	0.418339	1.0821	±	0.0620576	1.7581	±	0.188983	3.99341	±	1.19664	1.55331	±	0.440699	42.2884
