# Supplementary material for: Tissue pretreatment for LC–MS/MS analysis of PUFA and eicosanoid distribution in mouse brain and liver
Source: Anal Bioanal Chem. 2019 Dec 21;412(10):2211–23. doi: 10.1007/s00216-019-02170-w (PMC7118053; doi:10.1007/s00216-019-02170-w)
Supplement: Supplementary file 6 — (XLSX 18 kb) [file 216_2019_2170_MOESM6_ESM.xlsx]

## Sheet: Mean-SD
Table S7: Quantitative data of PUFAs and eicosanoids in murine liver and brain regions from the same animals.
		Liver			Cerebellum			Hypothalamus			Cortex			Hippocampus
PUFAs [pg/mg]	LA	58933.3	±	12703.3	20000	±	9616.65	10600	±	200	13600	±	1131.37	12400	±	600
	EPA	61400	±	4014.97	48483.9	±	266.014	47589.1	±	100.791	47462.4	±	298.116	47236.7	±	406.79
	DHA	75000	±	12400	84711.6	±	1699.04	69171.9	±	1194.35	98919	±	21549.8	100361	±	4043.52
	ARA	136200	±	39134.1	143149	±	2278.58	167122	±	1321.62	216641	±	13189.9	224321	±	17714.7
	DHGLA	28133.3	±	13559.3	n.d.			n.d.			n.d.			n.d.
	a/y-LA	50593.3		2344.72	39090		98.9949	38913.3		90.185	39010		70.7107	39013.3		11.547
Eicosanoids [fg/mg]	LA-derived metabolites
	9-HODE	179600	±	35429.4	50080.9	±	10805.9	56476	±	2752.66	89651.7	±	5496.91	78942.6	±	10308.9
	13-HODE	83333.3	±	23437	24965	±	4491.54	26777.4	±	1316.87	46387.9	±	374.625	35398	±	6653.64
	EPA-derived metabolites
	12-HEPE	64200	±	27596.4	35706.5	±	753.634	37432	±	1342.19	36926.8	±	1106.2	34621.8	±	2091.06
	ARA-derived metabolites
	TxB2	n.d.			1663.51	±	972.029	50117.6	±	16820.8	69487.9	±	2406.57	71327.9	±	12641.5
	6-keto-PGF1α	n.d.			n.d.			38060	±	16187.9	21970	±	183.848	19994	±	1211.29
	PGF2α	n.d.			6154.3	±	3612.33	235152	±	78650.7	267654	±	8251.79	243146	±	12527.1
	15-keto PGF2α/8-iso PGE2/PGE2	n.d.			n.d.			22615.8	±	1051.36	21512.4	±	593.687	21826.8	±	1083.88
	8-iso-15-keto-PGF2α	n.d.			13908	±	316.784	24620	±	3061.76	n.d.			23833.3	±	596.769
	PGD2	n.d.			n.d.			113930	±	34436.7	162077	±	7687.66	199829	±	50550.1
	15-deoxy-D12,14-PGD2	n.d.			n.d.			31233.3	±	1451.8	34000	±	622.254	32380	±	850.647
	12-HHT	16933.3	±	503.322	21382.4	±	1720.53	87690.6	±	17887.7	130556	±	12390.1	118534	±	4937.15
	5-HETE	56120	±	1237.58	54370	±	466.69	64573.3	±	11479.7	63100	±	3111.27	66226.7	±	2958.54
	8-HETE	73666.7	±	47926.7				116277	±	56133	129543	±	6630.82	117644	±	19167.6
	11-HETE	20666.7	±	1724.34	23998.1	±	701.874	60643.1	±	5794.78	63399.2	±	350.159	58349.2	±	325.425
	12-HETE	326733	±	212244	241694	±	10872.9	413797	±	61232.4	717659	±	134556	762669	±	113094
	15-HETE	26133.3	±	2610.24	25850.6	±	482.813	63834.5	±	18394.1	77580.9	±	2702.14	68014.4	±	2912.15
	18-HETE	27800	±	692.82	n.d.			n.d.			n.d.			n.d.
	8,9-DHET	26066.7	±	13923.1	n.d.			n.d.			n.d.			n.d.
	11,12-DHET	40800	±	2433.11	n.d.			n.d.			n.d.			n.d.
	11,12-EET	87326.7	±	13607.6	87580	±	13350.2	60640	±	1564.99	57890	±	1258.65	59033.3	±	526.245
	5-HpETE	59933.3	±	1101.51	59462.3	±	466.266	58813.3	±	851.106	59072.9	±	267.711	59245.5	±	851.506
	15-HpETE	n.d.			41800	±	28.2843	41620	±	274.955	41660	±	84.8528	41586.7	±	94.5163
	12-oxoETE	93140.5	±	4100.07	89772.6	±	230.879	89343.3	±	1807.17	90661.5	±	102.613	97409.4	±	2673.6
	DHGLA-derived metabolites
	PGF1α	n.d.			n.d.			13800	±	1306.73	13782	±	65.0538	13968	±	549.724
