# Supplementary material for: Tissue pretreatment for LC–MS/MS analysis of PUFA and eicosanoid distribution in mouse brain and liver
Source: Anal Bioanal Chem. 2019 Dec 21;412(10):2211–23. doi: 10.1007/s00216-019-02170-w (PMC7118053; doi:10.1007/s00216-019-02170-w)
Supplement: Supplementary file 7 — (XLSX 20 kb) [file 216_2019_2170_MOESM7_ESM.xlsx]

## Sheet: Analytes
Table S8a: Polarity of PUFAs and eicosanoids according to the polar surface area, Lipidmaps.
Analyte	Calculated topological polar surface area [Lipidmaps]
EPA	37.30
α-LA	37.30
γ-LA	37.30
DHA	37.30
ARA	37.30
LA	37.30
DHGLA	37.30
TxB2	109.29
TxB3	109.29
11-dehydro-TxB2	106.13
PGA2	74.60
PGB2	74.60
PGD1	94.83
PGD2	94.83
PGD3	94.83
PGE1	94.83
PGE2	94.83
PGE3	94.83
PGF1α	97.99
PGF2α	97.99
PGF3α	97.99
PGJ2	74.60
11 β -PGE2	94.83
11β-PGF2 α	97.99
Tetranor-PGEM	128.97
Tetranor-PGDM	128.97
20-hydroxy-PGE2	115.06
20-hydroxy-PGF2 α	118.22
13,14-dihydro-15-keto-tetranor-PGF1 α
2,3-dinor-11b-PGF2 α	97.99
6-keto-PGE1	111.90
6-keto-PGF1 α	115.06
15-keto PGE2	91.67
15-keto PGF2 α	94.83
8-iso-PGA2
8-iso PGE2	94.83
8-iso-PGF2 α	97.99
8-iso-15-keto PGE2	91.67
8-iso-15-keto-PGF2 α	94.83
8-iso-13,14-dihydro-15-keto PGF2 α	94.83
11b-13,14-dihydro-15-keto-PGF2 α	94.83
13,14-dihydro-15-keto-PGE2	91.67
13,14-dihydro-15-keto-PGD2	91.67
13,14-dihydro-15-keto-PGF2 α	94.83
15-deoxy-D12,14-PGD2	74.60
15-deoxy-D12,14-PGJ2	54.37
LTB4	77.76
LTC4	216.35
LTD4
LTE4	120.85
14,15-LTE4	120.85
12-oxo-LTB4	74.60
14,15-dehydro-LTB4	77.76
18-carboxy-dinor-LTB4	115.06
20-carboxy-LTB4	115.06
20-hydroxy-LTB4	97.99
5(S),6(R)-LxA4	97.99
5(S),14(R)-LxB4	97.99
5(S)-HETE	57.53
8(S)-HETE
9(S)-HETE	57.53
11(S)-HETE	57.53
12(S)-HETE	57.53
15(S)-HETE	57.53
16(S)-HETE	57.53
17(S)-HETE	57.53
(±)18-HETE	57.53
19(S)-HETE	57.53
20-HETE	57.53
Tetranor-12(S)-HETE	57.53
5(S),6(S)-DiHETE	77.76
5(S),15(S)-DiHETE	77.76
8(S),15(S)-DiHETE	77.76
5(S)-HEPE	57.53
(±)11-HEPE	57.53
12(S)-HEPE	57.53
(±)5,6-DHET	77.76
(±)8,9-DHET	77.76
(±)11,12-DHET	77.76
(±)14,15-DHET	77.76
12(S)-HHT	57.53
(±)9-HODE	57.53
(±)13-HODE	57.53
5-oxo-ETE	54.37
12-oxo-ETE	54.37
15-oxo-ETE	54.37
5(S)-HpETE	66.76
12(S)-HpETE	66.76
15(S)-HpETE	66.76
(±)5,6-EET	49.83
(±)8,9-EET	49.83
(±)11,12-EET	49.83
(±)14,15-EET	49.83
www.lipidmaps.org

## Sheet: Protocols
Table S8b: Overview of selected sample preparation protocols with the homogenization device and the extraction solvents.
authors	year	reference	homogenzation device	solvents and additives	additional steps
Folch et al.	1957	(I)	mortar	CHCl3/MeOH (67:33, v/v)
Bligh & Dyer	1959	(II)	mixer	CHCl3/MeOH/H2O (34:34:32, v/v/v)
Sauders et al.	1984	(III)	grinder	n-hexane/iPrOH
Birkle et al.	1988	(IV)	not applied/described	CHCl3/MeOH; n-hexane/iPrOH
Yasaka et al.	1990	(V)	not applied/described	MeOH
Amruthesh et al.	1992	(VI)	slicer	ethyl acetate
Yue, Jansen et al.	2007	(VII)	sonication stick	MeOH + FA; ethyl acetate/Acetonitrile (72:25, v/v)	SPE
Masoodi et al.	2007	(VIII)	grinder	MTBE/MeOH/H2O (65:19:16, v/v/v) + ammonium acetate
Matyash et al.	2008	(IX)	sonication stick	MeOH + BHT + FA; ethyl acetate + BHT + FA	SPE
Blewett et al.	2008	(X)	grinder	H2O; n-hexane	SPE
Basselin et al.	2009	(XI)	teflon-glass homogenizer	ethyl acetate
Rosenberger et al.	2010	(XII)	not applied/described	n-hexane/iPrOH
Löfgren et al.	2012	(XIII)	ball mill	BuOH/MeOH (75:25, v/v); heptane/ethyl acetate (75:25, v/v) + acetic acid
Balvers et al.	2012	(XIV)	sonication	MeOH; MeOH + BHT	SPE
Wong et al.	2014	(XV)	grinder	H2O; ethyl acetate/n-hexane (90:10, v/v)
Ament et al.	2016	(XVI)	ball mill	H2O/MeOH (85:15, v/v) + acetic acid; MeOH; ethyl acetate	SPE
Chiu et al.	2017	(XVII)	pulverization	n-hexane/MeOH + Boron trifluoride
(I)	Folch J, Lees M, Sloane Stanley GH. A simple method for the isolation and purification of total lipides from animal tissues. J Biol Chem. 1957;226(3):497–509.
(II)	Bligh EG, Dyer WJ. A rapid method for total lipid extraction and purification. Can J Biochem Physiol [Internet]. 1959;37(8):911–7. Available from: https://doi.org/10.1139/o59-099
(III)	Saunders RD, Horrocks L a. Simultaneous Extraction Chromatography and Preparation for High-Performance of Prostaglandins and Phospholipids. Anal Biochem. 1984;143:71–5.
(IV)	Birkle DL, Bazan HEP, Bazan NG. Analysis of Prostaglandins, Leukotrienes, and-Related Compounds in Retina and Brain. In: Boulton AA, Baker GB, Horrocks LA, editors. Lipids and Related Compounds [Internet]. Totowa, NJ: Humana Press; 1988. p. 227–44. Available from: https://doi.org/10.1385/0-89603-124-1:227
(V)	Yasaka Y, Tanaka M, Shono T, Tetsumi T, Katakawa J. 2-(2,3-Naphthalimino)ethyl trifluoromethanesulphonate as a highly reactive ultraviolet and fluorescent labelling agent for the liquid chromatographic determination of carboxylic acids. J Chromatogr A. 1990;508(C):133–40.
(VI)	Amruthesh SC, Falck JR, Ellis EF. Brain Synthesis and Cerebrovascular Action of Epoxygenase Metabolites of Arachidonic Acid. J Neurochem. 1992;58(2):503–10.
(VII)	Yue H, Jansen S a., Strauss KI, Borenstein MR, Barbe MF, Rossi LJ, et al. A liquid chromatography/mass spectrometric method for simultaneous analysis of arachidonic acid and its endogenous eicosanoid metabolites prostaglandins, dihydroxyeicosatrienoic acids, hydroxyeicosatetraenoic acids, and epoxyeicosatrienoic acids in rat br. J Pharm Biomed Anal. 2007;43(3):1122–34.
(VIII)	Masoodi M, Mir AA, Petasis NA, Serhan CN, Nicolaou A. Simultaneous lipidomic analysis of three families of bioactive lipid mediators leukotrienes, resolvins, protectins and related hydroxy-fatty acids by liquid chromatography/electrospray ionisation tandem mass spectrometry. Rapid Commun Mass Spectrom [Internet]. 2008 Jan 30;22(2):75–83. Available from: https://doi.org/10.1002/rcm.3331
(IX)	Matyash V, Liebisch G, Kurzchalia T V., Shevchenko A, Schwudke D. Lipid extraction by methyl-tert-butyl ether for high-throughput lipidomics. J Lipid Res [Internet]. 2008;49(5):1137–46. Available from: http://www.jlr.org/lookup/doi/10.1194/jlr.D700041-JLR200
(X)	Blewett AJ, Varma D, Gilles T, Libonati JR, Jansen S a. Development and validation of a high-performance liquid chromatography-electrospray mass spectrometry method for the simultaneous determination of 23 eicosanoids. J Pharm Biomed Anal. 2008;46(4):653–62.
(XI)	Basselin M, Fox MA, Chang L, Bell JM, Greenstein D, Chen M, et al. Imaging elevated brain arachidonic acid signaling in unanesthetized serotonin transporter (5-HTT)-deficient mice. Neuropsychopharmacology. 2009;34(7):1695–709.
(XII)	Rosenberger TA, Villacreses NE, Weis MT, Rapoport SI. Rat brain docosahexaenoic acid metabolism is not altered by a 6-day intracerebral ventricular infusion of bacterial lipopolysaccharide. Neurochem Int. 2010;56(3):501–7.
(XIII)	Löfgren L, Ståhlman M, Forsberg G-B, Saarinen S, Nilsson R, Hansson GI. The BUME method: a novel automated chloroform-free 96-well total lipid extraction method for blood plasma. J Lipid Res [Internet]. 2012;53(8):1690–700. Available from: http://www.jlr.org/lookup/doi/10.1194/jlr.D023036
(XIV)	Balvers MGJ, Verhoeckx KCM, Meijerink J, Bijlsma S, Rubingh CM, Wortelboer HM, et al. Time-dependent effect of in vivo inflammation on eicosanoid and endocannabinoid levels in plasma, liver, ileum and adipose tissue in C57BL/6 mice fed a fish-oil diet. Int Immunopharmacol [Internet]. 2012;2(13):204–14. Available from: http://dx.doi.org/10.1016/j.intimp.2012.03.022
(XV)	Wong A, Sagar DR, Ortori C a., Kendall D a., Chapman V, Barrett D a. Simultaneous tissue profiling of eicosanoid and endocannabinoid lipid families in a rat model of osteoarthritis. J Lipid Res [Internet]. 2014;55(9):1902–13. Available from: http://www.jlr.org/lookup/doi/10.1194/jlr.M048694
(XVI)	Ament Z, West J a., Stanley E, Ashmore T, Roberts LD, Wright J, et al. PPAR-pan activation induces hepatic oxidative stress and lipidomic remodelling. Free Radic Biol Med. 2016;95:357–68.
(XVII)	Chiu C-Y, Smyl C, Dogan I, Rothe M, Weylandt K-H. Quantitative Profiling of Hydroxy Lipid Metabolites in Mouse Organs Reveals Distinct Lipidomic Profiles and Modifications Due to Elevated n-3 Fatty Acid Levels. Biology (Basel) [Internet]. 2017;6(1):9. Available from: http://www.mdpi.com/2079-7737/6/1/9
